# Supplementary material for: A Network Study of Chinese Medicine Xuesaitong Injection to Elucidate a Complex Mode of Action with Multicompound, Multitarget, and Multipathway
Source: Evid Based Complement Alternat Med. 2013 Aug 24;2013:652373. doi: 10.1155/2013/652373 (PMC3766588; doi:10.1155/2013/652373)
Supplement: Supplementary file 1 — Supplemental Table S1: The detailed information between compounds, targets and literatures used in this study. Supplemental Table S2: The DEGs list of XST on anti-MI associated with CVD. Supplemental Table S3: The potential targets of XST validated with literature evidences. [file 652373.f1.zip]

Archive with 3 entries (3 files):
- S3.xlsx
- S1.xlsx
- S2.xlsx
