# Supplementary material for: A Network Study of Chinese Medicine Xuesaitong Injection to Elucidate a Complex Mode of Action with Multicompound, Multitarget, and Multipathway
Source: Evid Based Complement Alternat Med. 2013 Aug 24;2013:652373. doi: 10.1155/2013/652373 (PMC3766588; doi:10.1155/2013/652373)
Supplement: Supplementary file 1 — Supplemental Table S1: The detailed information between compounds, targets and literatures used in this study. Supplemental Table S2: The DEGs list of XST on anti-MI associated with CVD. Supplemental Table S3: The potential targets of XST validated with literature evidences. [file 652373.f1.zip › S1.xlsx]

## Sheet: Sheet1
COMPOUND	TARGET	type(1:confirmed in cvd-related litertures;2:confirmed in non cvd-related litertures)	NUMBER	PMID
ginsenoside Rb1	ACTA2	1	1	22546228
ginsenoside Rb1	AIF1	2	1	23042638
ginsenoside Rb1	BCL2L1	2	1	23024694
ginsenoside Rb1	CASP3	1	8	20523339	21113666	21472290	20659542	20353383	19781563	22975510	23024694
ginsenoside Rb1	CDK5	2	1	20684275
ginsenoside Rb1	CDKN1A	2	1	21729169
ginsenoside Rb1	CDKN2A	2	1	21729169
ginsenoside Rb1	CKM	1	1	18679782
ginsenoside Rb1	COL1A1	2	4	19407952	19292057	21895415	22692056
ginsenoside Rb1	COL1A2	2	4	19407952	19292057	21895415	22692056
ginsenoside Rb1	COL3A1	2	1	21895415
ginsenoside Rb1	CREB1	2	1	21129477
ginsenoside Rb1	Cycs	1	1	20523339
ginsenoside Rb1	CYP1A1	2	1	19022240
ginsenoside Rb1	FN1	2	2	20191356	19292057
ginsenoside Rb1	GLUT4	1	3	18550785	17129589	19305424
ginsenoside Rb1	IL1B	2	3	16770323	21600888	23042638
ginsenoside Rb1	IL4	2	1	16286158
ginsenoside Rb1	ITGB2	2	1	17655881
ginsenoside Rb1	MAPK8	1	7	21600888	22386813	22864749	23024694	18981572	18357728	20191356
ginsenoside Rb1	MMP2	2	1	21895415
ginsenoside Rb1	NFKBIA	1	2	22173011	18981572
ginsenoside Rb1	NGF	2	3	23019960	20682297	9221915
ginsenoside Rb1	NOS2	2	2	21600888	21300075
ginsenoside Rb1	NOS3	1	10	21515242	20435848	19218343	17878761	22239978	22030897	22013385	15886672	20801605	17196933
ginsenoside Rb1	NPPA	1	1	17640476
ginsenoside Rb1	NPY	2	1	20682695
ginsenoside Rb1	NTRK1	2	1	9221915
ginsenoside Rb1	PLAT	1	1	17878761
ginsenoside Rb1	PTGS2	2	3	21600888	16534736	23042638
ginsenoside Rb1	SERPINE1	1	1	22030897
ginsenoside Rb1	SERPINF1	1	2	17603551	17603552
ginsenoside Rb1	SOD3	2	3	21300075	19138476	23359981
ginsenoside Rb1	TIMP1	2	1	21895415
ginsenoside Rb1	TNFA	2	11	17673143	19116454	12909272	16286158	22386813	21300075	23344209	22173011	21600888	23042638	23548124
ginsenoside Rb1	TP53	2	2	20353383	21729169
Ginsenoside Rd	Bcl2l1	2	1	18638517
Ginsenoside Rd	CASP3	1	4	19719747	22076303	18638517	17193257
Ginsenoside Rd	CASP9	1	1	22076303
Ginsenoside Rd	COL1A1	2	1	23399764
Ginsenoside Rd	COL1A2	2	1	23399764
Ginsenoside Rd	CREB1	2	3	17524357	12677526	23399764
Ginsenoside Rd	Cycs	1	3	22076303	21219973	18638517
Ginsenoside Rd	CYP2C9	2	2	15133536	10574228
Ginsenoside Rd	Fosl1	2	1	12785733
Ginsenoside Rd	IL1B	2	2	22227208	22300288
Ginsenoside Rd	Il4	2	1	16950547
Ginsenoside Rd	MAPK8	2	2	22227208	17276889
Ginsenoside Rd	MMP2	2	1	21982435
Ginsenoside Rd	MMP7	2	1	21982435
Ginsenoside Rd	NFKBIA	2	2	17276889	22300288
Ginsenoside Rd	NOS2	2	2	17982883	21185898
Ginsenoside Rd	PTGS2	2	4	17524357	17982883	21185898	22300288
Ginsenoside Rd	PTK	1	1	10763582
Ginsenoside Rd	Smad1	2	1	22061660
Ginsenoside Rd	SOD3	2	1	9496738
Ginsenoside Rd	TNFA	2	4	21872268	22227208	17276889	22300288
Ginsenoside Re	Adipoq	2	1	23545455
Ginsenoside Re	Ar	1	1	16985185
Ginsenoside Re	CASP3	2	1	15621629
Ginsenoside Re	crp	2	1	16797897
Ginsenoside Re	GLUT4	2	3	22571876	21520470	17885204
Ginsenoside Re	IL1B	2	2	22849695	16557482
Ginsenoside Re	IL4	2	1	22472794
Ginsenoside Re	MAPK8	2	1	17885204
Ginsenoside Re	NOS2	2	2	23102375	15621629
Ginsenoside Re	NOS3	1	3	17878692	17490654	16985185
Ginsenoside Re	PTGS2	2	2	23102375	16557482
Ginsenoside Re	Socs3	2	1	17885204
Ginsenoside Re	SOD3	2	1	17142990
Ginsenoside Re	TH	2	1	22561867
Ginsenoside Re	Tjp1	2	1	22849695
Ginsenoside Re	TNFA	2	4	23545455	22849695	22197711	16557482
ginsenoside Rg1	ACE	1	1	1318638
ginsenoside Rg1	ACTA2	2	5	19101622	22728707	19066060	18988308	21964194
ginsenoside Rg1	Adam10	2	2	22728092	22178929
ginsenoside Rg1	ADRBK1	1	1	16867250
ginsenoside Rg1	ADRBK2	1	1	16867250
ginsenoside Rg1	AIF1	2	1	21126513
ginsenoside Rg1	APP	2	5	22484447	18694806	19035088	22372534	22178929
ginsenoside Rg1	Bad	2	2	19326380	17123556
ginsenoside Rg1	BCL2L1	2	1	12230953
ginsenoside Rg1	CASP3	2	18	19326380	22728092	22617143	12585122	21438847	20939485	22927074	21538932	20423008	19035088	18694806	18430419	12898340	12877931	12830711	12579817	12230953	11749836
ginsenoside Rg1	CASP9	2	2	22927074	21538932
ginsenoside Rg1	CCNA2	2	1	19326380
ginsenoside Rg1	CCND1	1	3	21223818	16518841	19326380
ginsenoside Rg1	CCNE1	1	4	21223818	19326380	15606011	8828805
ginsenoside Rg1	CDKN1A	1	9	16867250	21223818	16518841	21729169	23464429	18375874	15606011	23234142	22350182
ginsenoside Rg1	CDKN2A	1	8	21657082	21223818	21223818	21729169	23464429	18375874	23234142	22350182
ginsenoside Rg1	COL1A1	1	4	21327539	19101622	19066060	22728707
ginsenoside Rg1	COL1A2	1	3	21327539	19066060	19101622
ginsenoside Rg1	CREB1	2	5	22335772	18718181	22214447	22015470	20157253
ginsenoside Rg1	Cycs	2	2	17123556	22927074
ginsenoside Rg1	CYP1A1	2	1	19022240
ginsenoside Rg1	DSPP	2	1	22624755
ginsenoside Rg1	FN1	2	3	19101622	19066060	22728707
ginsenoside Rg1	FOXO1	2	1	20118562
ginsenoside Rg1	GLUT4	2	2	20441170	22170817
ginsenoside Rg1	GRK4	1	1	16867250
ginsenoside Rg1	IGF1	2	2	19326380	18782533
ginsenoside Rg1	IL1B	2	3	22982182	22214447	22617143
ginsenoside Rg1	IL4	2	2	14996415	22472794
ginsenoside Rg1	Map2	2	1	22982182
ginsenoside Rg1	MAPK8	2	10	21600971	19326380	22728707	12898340	21126513	17276889	15659115	12830711	22214447	12898340
ginsenoside Rg1	NFKBIA	2	5	21666059	21126513	21078355	17276889	22214447
ginsenoside Rg1	NGF	2	3	21823427	20419536	20682297
ginsenoside Rg1	NOS1	2	3	11749807	20650756	11499025
ginsenoside Rg1	NOS2	2	9	19218114	21126513	17509226	17303002	12877931	12579817	12230953	22214447	22534050
ginsenoside Rg1	NOS3	1	8	19733659	22239978	20855522	16696977	16487547	15198890	22474498	23111241
ginsenoside Rg1	NR2A	2	1	11055754
ginsenoside Rg1	NRAS	1	1	16867250
ginsenoside Rg1	PDGFRB	2	1	20184879
ginsenoside Rg1	PLAT	1	1	1318638
ginsenoside Rg1	Prkar2a	2	1	20157253
ginsenoside Rg1	PTGS2	2	3	18819875	22214447	22221101
ginsenoside Rg1	RHOA	1	1	16328162
ginsenoside Rg1	SOD3	2	2	21941591	17303002
ginsenoside Rg1	STK11	2	1	20118562
ginsenoside Rg1	TH	2	4	19703168	21141541	19326380	21141541
ginsenoside Rg1	TNFA	1	10	21327539	20481316	22523542	11501159	19627007	18164154	17276889	21126513	22214447	22617143
ginsenoside Rg1	TP53	1	6	21223818	16518841	21729169	18403247	23234142	22350182
notoginsenoside R1	FN1	1	1	16632126
notoginsenoside R1	ITGB2	2	2	18176958	17655881
notoginsenoside R1	NFKBIA	1	2	9102164	23170834
notoginsenoside R1	NOS2	1	1	23170834
notoginsenoside R1	NOS3	1	1	23170834
notoginsenoside R1	PLAT	1	2	8018658	9220151
notoginsenoside R1	PLAU	1	1	9220151
notoginsenoside R1	SERPINE1	1	3	16458614	9220151	9102164
notoginsenoside R1	TNFA	1	2	9102164	20023602
